# Supplementary material for: Impact of pH and High-Pressure Pasteurization on the Germination and Development of Clostridium perfringens Spores under Hyperbaric Storage versus Refrigeration
Source: Foods. 2024 Jun 11;13(12):1832. doi: 10.3390/foods13121832 (PMC11202566; doi:10.3390/foods13121832)
Supplement: Supplementary file 1 [file foods-13-01832-s001.zip]

Archive with 2 entries (2 files):
- foods-3018122-supplementary/Supplementary figures.pdf
- foods-3018122-supplementary/Supplementary materials.pdf
